# Supplementary material for: High UV and Sunlight Photocatalytic Performance of Porous ZnO Nanostructures Synthesized by a Facile and Fast Microwave Hydrothermal Method
Source: Materials (Basel). 2021 May 4;14(9):2385. doi: 10.3390/ma14092385 (PMC8125317; doi:10.3390/ma14092385)
Supplement: Supplementary file 1 [file materials-14-02385-s001.zip]

Archive with 1 entries (1 files):
- materials-1200862-supplementary.pdf
